# Supplementary material for: Heat Shock Factor 1 Inhibition: A Novel Anti-Cancer Strategy with Promise for Precision Oncology
Source: Cancers (Basel). 2023 Oct 27;15(21):5167. doi: 10.3390/cancers15215167 (PMC10649344; doi:10.3390/cancers15215167)
Supplement: Supplementary file 1 [file cancers-15-05167-s001.zip]

Archive with 1 entries (1 files):
- cancers-2652374-SI.pdf
